# Supplementary material for: Towards Understanding the Bioactive Potential of Two Intriguing Nepeta Species: Metabolomic and Phylogenetic Perspectives
Source: Plants (Basel). 2026 Jun 11;15(12):1804. doi: 10.3390/plants15121804 (PMC13306286; doi:10.3390/plants15121804)
Supplement: Supplementary file 1 [file plants-15-01804-s001.zip]

Archive with 1 entries (1 files):
- plants-4348947-supplementary.pdf
